# Supplementary material for: Foot Arch Status and Muscular Strength: Associations with Unilateral Balance and Physical Performance
Source: Diagnostics (Basel). 2026 Jul 21;16(14):2279. doi: 10.3390/diagnostics16142279 (PMC13409235; doi:10.3390/diagnostics16142279)
Supplement: Supplementary file 1 [file diagnostics-16-02279-s001.zip]

Archive with 1 entries (1 files):
- diagnostics-4398259-supplementary.pdf
